# Supplementary material for: Exploring Gluconamide-Modified Silica Nanoparticles of Different Sizes as Effective Carriers for Antimicrobial Photodynamic Therapy
Source: Nanomaterials (Basel). 2024 Dec 11;14(24):1982. doi: 10.3390/nano14241982 (PMC11728795; doi:10.3390/nano14241982)
Supplement: Supplementary file 1 [file nanomaterials-14-01982-s001.zip]

Archive with 1 entries (1 files):
- nanomaterials-3310849-supplementary.pdf
